# Supplementary material for: Antimetastatic Properties of Prodigiosin and the BH3-Mimetic Obatoclax (GX15-070) in Melanoma
Source: Pharmaceutics. 2022 Dec 28;15(1):97. doi: 10.3390/pharmaceutics15010097 (PMC9862601; doi:10.3390/pharmaceutics15010097)
Supplement: Supplementary file 1 [file pharmaceutics-15-00097-s001.zip]

Archive with 1 entries (1 files):
- pharmaceutics-2069470-SI.pdf
